# Supplementary material for: Development of Specific Motor Skills through System Wall Bouldering Training: A Pilot Study
Source: Transl Sports Med. 2024 Jul 8;2024:5584962. doi: 10.1155/2024/5584962 (PMC11250695; doi:10.1155/2024/5584962)
Supplement: Supplementary Materials — Supplementary Table 1: mean expert ratings on boulder problem A for the experimental (1) and control (2) groups. Supplementary Table 2: mean expert ratings on boulder problem B for the experimental (1) and control (2) groups. [file 5584962.f1.zip]

Archive with 2 entries (2 files):
- Supplementary table 1 (3).docx
- Supplementary table 2 (3).docx
